# Supplementary material for: Maternal Serum Ferritin Levels in Third Trimester and Risk of Small for Gestational Age in Northern Thailand: Implications for Management in Pregnancy
Source: Nutrients. 2025 Dec 13;17(24):3911. doi: 10.3390/nu17243911 (PMC12735463; doi:10.3390/nu17243911)
Supplement: Supplementary file 1 [file nutrients-17-03911-s001.zip]

Archive with 1 entries (1 files):
- nutrients-3958910-supplementary.pdf
